# Supplementary material for: Enhancing Antimicrobial Peptides from Frog Skin: A Rational Approach
Source: Biomolecules. 2025 Mar 20;15(3):449. doi: 10.3390/biom15030449 (PMC11939955; doi:10.3390/biom15030449)
Supplement: Supplementary file 1 [file biomolecules-15-00449-s001.zip]

Archive with 1 entries (1 files):
- biomolecules-3511673-supplementary.pdf
